# Supplementary material for: On genetic diversity in caraway: Genotyping of a large germplasm collection
Source: PLoS One. 2020 Dec 29;15(12):e0244666. doi: 10.1371/journal.pone.0244666 (PMC7771672; doi:10.1371/journal.pone.0244666)
Supplement: S1 Table — This table provides detailed information on passport data and gathered data of all 137 accessions. (XLSX) [file pone.0244666.s003.xlsx]

## Sheet: Masterfile
species_ID	sample_ID	country_ID	provider_ID	classification_ID	bm_additional_classification	name	total_geno_ID	flowering_type	flowering_type_provided	genome_size_mean_pg/2C	genome_size_se_pg/2C	repository_ID_rep_a	repository_ID_rep_b	trimmed_reads_rep_a	trimmed_reads_rep_b	missing_values_%	heterozygosity	rep_fieldtrial_2018	rep_fieldtrial_2019	collecting_site_details	collecting_year	donator	donation_year	naming1	naming2
Cc	001	CSK	AGR	cv	NA	Aprim	Cc001_CSK_AGR_cv_Aprim	annual	winter-annual	4.28493	0.0592218	ERS5276000	ERS5276137	3985396	3492310	4.83	0.395687	1	4					Aprim	NA
Cc	002	RUS	USD	wd	NA		Cc002_RUS_USD_wd_	annual	NA	4.24601	0.0541886	ERS5276001	ERS5276138	5114250	3277856	5.88	0.399079	3	4	Lenningrad, Near village Plodovoje, Priosersk District		Komarov Botanical Institute, 1992	1992	2955	1
Cc	003	CHE	USD	wd	NA		Cc003_CHE_USD_wd_	biennial	NA	4.19743	0.040774	ERS5276002	ERS5276139	5144224	9346784	2.44	0.353514	1	2	Crests of Central Jura Mountains		Jardin Botanique de l'Universite, University de Neuchatel	1995	Index Seminum 29	2
Cc	004	POL	USD	wd	NA		Cc004_POL_USD_wd_	biennial	NA	4.31063	0.0495492	ERS5276003	ERS5276140	3312710	7765352	4.56	0.324572	1	1	Krosno, Bieszczady Mountains at Czertycz		Ogrod Botaniczny	1996	2192	3
Cc	005	CHE	USD	wd	NA		Cc005_CHE_USD_wd_	biennial	NA	NA	NA	ERS5276004	ERS5276141	3516112	7344858	4.13	0.33365	0	1	Ridge in the Central Jura Mountains		University de Neuchatel	1996	112	4
Cc	006	GER	USD	na	NA		Cc006_GER_USD_na_	biennial	NA	NA	NA	ERS5276005	ERS5276142	3858758	9450700	2.71	0.327213	2	1	Thuringia, Grosbartloff		Botanischer Garten	1996	18	5
Cc	007	TUN	USD	lr	NA		Cc007_TUN_USD_lr_	annual	NA	4.22246	0.00363141	ERS5276006	ERS5276143	3338588	5708218	3.76	0.352105	3	4	Sfax, Seed market in village of Hagez, 8 km from Route 82.		USDA, ARS, Vegetable Crops Research Unit	2009	Tun 260	6
Cc	008	RUS	USD	wd	NA		Cc008_RUS_USD_wd_	biennial	NA	4.20822	0.0396198	ERS5276007	ERS5276144	2609020	7899312	4.76	0.307048	1	1	Altay, Top of Kukuyu Pass, 30km W of Cherga		USDA, ARS	1990	AJC 168	7
Cc	009	CSK	USD	wd	NA		Cc009_CSK_USD_wd_	biennial	NA	NA	NA	ERS5276008	ERS5276145	3291644	7126384	3.75	0.349866	3	4	Meadows in Zlaty potok stream valley, Hermanovice, Hruby Jesenik Mts., N Moravia		Arboretum Novy Dvur	1993	No. 197	8
Cc	010	NOR	USD	wd	NA		Cc010_NOR_USD_wd_	biennial	NA	NA	NA	ERS5276009	ERS5276146	6422308	5394546	3.23	0.3267	1	2	Tromso, Seashore meadow, Akvarium		Botanical Garden, Finland	1993	36	9
Cc	011	POL	USD	wd	NA		Cc011_POL_USD_wd_	biennial	NA	NA	NA	ERS5276010	ERS5276147	4273584	5717292	6.16	0.339964	3	4	Lublin, Sobianowice		Hortus Botanicus	1995	Index Seminum #2937	10
Cc	012	BGR	USD	wd	NA		Cc012_BGR_USD_wd_	biennial	annual	NA	NA	ERS5276011	ERS5276148	4858818	7576164	3.71	0.311542	3	4	Pazardzhik, 10 km from the village of Batak. Habitat: Grassy meadow near a large reservoir.		USDA, ARS	1997	B96-110	11
Cc	013	BGR	USD	wd	NA		Cc013_BGR_USD_wd_	biennial	annual	4.26657	0.0650624	ERS5276012	ERS5276149	4691310	3685594	5.15	0.337199	1	4	Smolyan, 4 km north of Pomporovo. Habitat: Open meadow with a southwestern exposure		USDA, ARS	1998	B96-182	12
Cc	014	BGR	USD	wd	NA		Cc014_BGR_USD_wd_	biennial	annual	NA	NA	ERS5276013	ERS5276150	1956704	9507770	1.57	0.298117	3	4	Smolyan, Habitat: Near small cultivated plots in a deep canyon running east-west with a southern exposure		USDA, ARS	1999	B96-209	13
Cc	015	BGR	USD	wd	NA		Cc015_BGR_USD_wd_	biennial	annual	4.31352	0.0455578	ERS5276014	ERS5276151	5134772	2400472	4.61	0.319342	3	4	Smolyan, Above village of Salishta. Habitat: Grass and Trifolium meadow in a valley running north-south with an eastern exposure		USDA, ARS	2000	B96-221.2	14
Cc	016	BGR	USD	wd	NA		Cc016_BGR_USD_wd_	biennial	annual	NA	NA	ERS5276015	ERS5276152	5710410	8708980	5.91	0.316903	3	4	Lovech, North side of Balkans (just over ridge). Habitat: Side of road near Beech (Fagus) forest with a northern exposure		USDA, ARS	2001	B96-265	15
Cc	017	RUS	USD	wd	NA		Cc017_RUS_USD_wd_	biennial	annual	NA	NA	ERS5276016	ERS5276153	4475910	6243624	7.04	0.318578	1	3	Lenningrad, Near Plodovoye, Priozerskiy District.		Komarov Botanical Institute, 1998	1998	2195	16
Cc	018	USA	USD	na	NA		Cc018_USA_USD_na_	annual	annual	NA	NA	ERS5276017	ERS5276154	2782684	3669412	5.88	0.346009	3	4	Pennsylvania		W. Atlee Burpee Company, 1961	1996	Caraway	17
Cc	019	FRA	IPK	lr	NA		Cc019_FRA_IPK_lr_	biennial	NA	NA	NA	ERS5276018	ERS5276155	5517600	3186166	7.73	0.362269	3	2			Botanischer Garten Dijon		NA	CARUM 8
Cc	020	ROU	IPK	lr	NA		Cc020_ROU_IPK_lr_	biennial	NA	4.38691	0.0359681	ERS5276019	ERS5276156	6681560	1905306	2.97	0.360019	3	4			Botanischer Garten Universität Iasi		NA	CARUM 10
Cc	021	CSK	IPK	cv	NA	Moravsky	Cc021_CSK_IPK_cv_Moravsky	biennial	NA	NA	NA	ERS5276020	ERS5276157	6192034	7605358	3.6	0.312326	3	4			Institut Kulturpfl.-Forsch. Prag-Ruzyne		' Moravsky '	CARUM 11
Cc	022	GEO	IPK	lr	NA		Cc022_GEO_IPK_lr_	biennial	NA	NA	NA	ERS5276021	ERS5276158	3671744	3897902	1.91	0.317053	3	4		1977	Sammelreise		NA	CARUM 12
Cc	023	CSK	IPK	na	NA		Cc023_CSK_IPK_na_	biennial	NA	NA	NA	ERS5276022	ERS5276159	6126948	6321650	2.71	0.28729	3	4			Botanischer Garten Universität Kosice		NA	CARUM 13
Cc	024	CSK	IPK	cv	NA	Rekord	Cc024_CSK_IPK_cv_Rekord	biennial	biennial	NA	NA	ERS5276023	ERS5276160	3421674	5608070	3.12	0.320064	3	4			Institut Kulturpfl.-Forsch. Prag-Ruzyne		' Rekord '	CARUM 14
Cc	025	CSK	IPK	cv	NA	Cesky	Cc025_CSK_IPK_cv_Cesky	biennial	NA	4.34101	0.0407985	ERS5276024	ERS5276161	6213932	3088360	4.05	0.33592	3	4			Institut Kulturpfl.-Forsch. Prag-Ruzyne		' Cesky '	CARUM 15
Cc	026	ITA	IPK	lr	NA		Cc026_ITA_IPK_lr_	biennial	NA	4.33887	0.0241137	ERS5276025	ERS5276162	2835798	3519998	3.38	0.319628	3	4		1971	Sammelreise		NA	CARUM 16
Cc	027	CSK	IPK	lr	NA		Cc027_CSK_IPK_lr_	biennial	winter-annual	NA	NA	ERS5276026	ERS5276163	4502652	12772952	3.03	0.330717	3	4		1981	Sammelreise		NA	CARUM 17
Cc	028	CSK	IPK	cv	NA	Ekonom	Cc028_CSK_IPK_cv_Ekonom	biennial	biennial	NA	NA	ERS5276027	ERS5276164	5047212	14361058	2.29	0.357926	3	4			Heilpfl.-Gart. Brno		' Ekonom '	CARUM 18
Cc	029	NLD	IPK	cv	NA	Hollandi	Cc029_NLD_IPK_cv_Hollandi	biennial	NA	NA	NA	ERS5276028	ERS5276165	8677512	10250600	5.27	0.30638	3	4			Institut Heilpfl. Budakalasz		' Hollandi '	CARUM 19
Cc	030	FIN	IPK	lr	NA		Cc030_FIN_IPK_lr_	biennial	NA	NA	NA	ERS5276029	ERS5276166	2762372	8549350	4.8	0.303231	3	4			Botanischer Garten Universität Kuopio		NA	CARUM 20
Cc	031	GEO	IPK	lr	NA	kvliani	Cc031_GEO_IPK_lr_kvliani	biennial	winter-annual	NA	NA	ERS5276030	ERS5276167	4352718	6579386	3.31	0.288153	2	4		1986	Sammelreise		' kvliani '	CARUM 22
Cc	032	GEO	IPK	lr	NA		Cc032_GEO_IPK_lr_	biennial	NA	4.17794	0.0692569	ERS5276031	ERS5276168	3106768	7497542	2.58	0.303385	3	4		1986	Sammelreise		NA	CARUM 24
Cc	033	DNK	IPK	na	NA		Cc033_DNK_IPK_na_	biennial	NA	NA	NA	ERS5276032	ERS5276169	4385518	6833956	3.15	0.312155	3	4					NA	CARUM 25
Cc	034	FRA	IPK	lr	NA		Cc034_FRA_IPK_lr_	annual	NA	NA	NA	ERS5276033	ERS5276170	5134382	4885346	2.74	0.362938	3	4			Versuchsstelle der Landwirtschaftlich-chemischen Bundesanstalt Korneuburg		NA	CARUM 51
Cc	035	RUS	IPK	na	NA		Cc035_RUS_IPK_na_	biennial	NA	NA	NA	ERS5276034	ERS5276171	3313232	5825460	2.01	0.248049	0	1			Botanischer Garten Universität Duisburg-Essen		NA	CARUM 53
Cc	036	FIN	IPK	na	NA		Cc036_FIN_IPK_na_	biennial	NA	NA	NA	ERS5276035	ERS5276172	5759276	9056134	3.98	0.27763	2	0					NA	CARUM 54
Cc	037	IND	IPK	lr	NA	kornjot	Cc037_IND_IPK_lr_kornjot	biennial	NA	4.25899	0.0900818	ERS5276036	ERS5276173	3067776	8378254	2.06	0.281463	3	4		1997	Sammelreise		' kornjot (Ladakhie) '	CARUM 55
Cc	038	HUN	IPK	lr	NA		Cc038_HUN_IPK_lr_	biennial	NA	NA	NA	ERS5276037	ERS5276174	2652560	8135170	4.06	0.314068	3	4					NA	CARUM 56
Cc	039	ITA	IPK	na	NA		Cc039_ITA_IPK_na_	biennial	NA	NA	NA	ERS5276038	ERS5276175	3803332	7323578	6.7	0.276863	3	4			Botanischer Garten Universität Florenz		NA	CARUM 58
Cc	040	AUT	IPK	na	NA		Cc040_AUT_IPK_na_	biennial	NA	NA	NA	ERS5276039	ERS5276176	3069398	6608394	7.02	0.332451	2	4			Botanischer Garten der Univerität Salzburg		NA	CARUM 60
Cc	041	NOR	IPK	na	NA		Cc041_NOR_IPK_na_	biennial	NA	NA	NA	ERS5276040	ERS5276177	4527396	9583190	4.47	0.296677	3	4			Botanischer Garten Universität Oslo		NA	CARUM 62
Cc	042	RUS	IPK	na	NA		Cc042_RUS_IPK_na_	biennial	NA	NA	NA	ERS5276041	ERS5276178	5689088	10873264	2.33	0.300924	3	1			Botanischer Garten Universität Halle/Saale		NA	CARUM 63
Cc	043	GER	IPK	wd	NA		Cc043_GER_IPK_wd_	annual	biennial	NA	NA	ERS5276042	ERS5276179	2339088	4771766	8.39	0.335182	2	4			Bayrische Landesanstalt für Bodenkultur und Pflanzenbau Freising		NA	CARUM 64
Cc	044	GER	IPK	wd	NA		Cc044_GER_IPK_wd_	biennial	NA	NA	NA	ERS5276043	ERS5276180	2679672	9167676	4.8	0.334323	3	4			BAZ, Braunschweig Genetic Resources Centre		NA	CARUM 66
Cc	045	GER	IPK	wd	NA		Cc045_GER_IPK_wd_	biennial	NA	NA	NA	ERS5276044	ERS5276181	2396646	8674450	3.25	0.309473	2	4			BAZ, Braunschweig Genetic Resources Centre		NA	CARUM 67
Cc	046	DNK	IPK	wd	NA		Cc046_DNK_IPK_wd_	biennial	NA	NA	NA	ERS5276045	ERS5276182	1722352	8764872	4.22	0.291589	3	4			BAZ, Braunschweig Genetic Resources Centre		NA	CARUM 68
Cc	047	GER	IPK	wd	NA		Cc047_GER_IPK_wd_	biennial	biennial	4.23264	0.0218973	ERS5276046	ERS5276183	4414356	9561622	2.93	0.315527	3	4			BAZ, Braunschweig Genetic Resources Centre		NA	CARUM 69
Cc	048	GER	IPK	wd	NA		Cc048_GER_IPK_wd_	biennial	biennial	NA	NA	ERS5276047	ERS5276184	2934492	3725066	3.64	0.33767	3	4			BAZ, Braunschweig Genetic Resources Centre		NA	CARUM 70
Cc	049	BEL	CRI	wd	NA		Cc049_BEL_CRI_wd_	biennial	biennial	4.27531	0.0448017	ERS5276048	ERS5276185	5671102	2929262	4.3	0.349857	3	4				1998	2157	09A2200031
Cc	050	NLD	CRI	wd	NA		Cc050_NLD_CRI_wd_	biennial	biennial	NA	NA	ERS5276049	ERS5276186	3701774	10677772	2.07	0.314364	2	4				1987	2172	09A2200060
Cc	051	CSK	CRI	cv	NA	OL-Alfa	Cc051_CSK_CRI_cv_OL-Alfa	annual	winter-annual	4.35174	0.0624489	ERS5276050	ERS5276187	5551064	2750326	4.24	0.337583	1	4				1981	OL-Alfa	09A2200150
Cc	052	GBR	CRI	wd	NA		Cc052_GBR_CRI_wd_	biennial	biennial	NA	NA	ERS5276051	ERS5276188	3291310	6614782	16.19	0.289064	1	4				1988	2298	09A2200171
Cc	053	CAN	CRI	wd	NA		Cc053_CAN_CRI_wd_	biennial	biennial	NA	NA	ERS5276052	ERS5276189	2804978	5522730	6.26	0.292579	3	4				1988	2310	09A2200183
Cc	054	SWE	CRI	wd	NA		Cc054_SWE_CRI_wd_	biennial	biennial	NA	NA	ERS5276053	ERS5276190	3324334	3100296	3.51	0.302051	2	4				1988	2338	09A2200211
Cc	055	PRK	CRI	wd	NA		Cc055_PRK_CRI_wd_	biennial	biennial	4.27263	0.0445956	ERS5276054	ERS5276191	4828742	2322552	5.28	0.349112	3	4			South Korea	1988	2341	09A2200214
Cc	056	UKR	CRI	cv	NA	Chmelnicky	Cc056_UKR_CRI_cv_Chmelnicky	biennial	biennial	NA	NA	ERS5276055	ERS5276192	3928938	8008750	3	0.330596	2	4				1987	Chmelnicky 1180	09A2200218
Cc	057	CSK	CRI	cv	NA	Kepron	Cc057_CSK_CRI_cv_Kepron	biennial	biennial	NA	NA	ERS5276056	ERS5276193	7916978	11822386	4.17	0.292958	2	4				1987	Kepron	09A2200221
Cc	058	NLD	CRI	cv	NA	Mansholts	Cc058_NLD_CRI_cv_Mansholts	biennial	biennial	NA	NA	ERS5276057	ERS5276194	3815452	4935276	7.44	0.314545	2	2				1987	Mansholts	09A2200225
Cc	059	GER	CRI	cv	NA	Ostfriesischer	Cc059_GER_CRI_cv_Ostfriesischer	biennial	biennial	NA	NA	ERS5276058	ERS5276195	3788184	4250862	4.46	0.347029	2	4				1987	Ostfriesischer	09A2200229
Cc	060	UKR	CRI	cv	NA	Podolskij9	Cc060_UKR_CRI_cv_Podolskij9	biennial	biennial	NA	NA	ERS5276059	ERS5276196	3418608	8746546	4.86	0.318988	2	4				1987	Podolskij 9	09A2200231
Cc	061	GBR	CRI	wd	NA		Cc061_GBR_CRI_wd_	biennial	biennial	NA	NA	ERS5276060	ERS5276197	3046602	6333592	1.7	0.277864	1	0				1989	293 / 9078	09A2200236
Cc	063	CHN	CRI	wd	NA		Cc063_CHN_CRI_wd_	biennial	NA	NA	NA	ERS5276061	ERS5276198	4595962	9642140	8.48	0.297165	1	1	Karlik Shan, Xinjiang Habitat: river bank	2009		2014	2/17	09A2200284
Cc	065	POL	PHA	cv	NA	Konczewicki	Cc065_POL_PHA_cv_Konczewicki	biennial	biennial	4.26679	0.0423489	ERS5276062	ERS5276199	3897078	5384828	2.81	0.34301	3	4					Konczewicki	NA
Cc	066	GER	PHA	cv	NA	Niederdeutscher	Cc066_GER_PHA_cv_Niederdeutscher	biennial	biennial	4.25552	0.0949962	ERS5276063	ERS5276200	6413074	4398458	5.28	0.341213	3	4					Niederdeutscher	NA
Cc	067	CSK	AGR	cv	NA	Prochan	Cc067_CSK_AGR_cv_Prochan	biennial	biennial	4.28995	0.0997317	ERS5276064	ERS5276201	4663238	4970070	3.01	0.290097	3	4					Prochan	NA
Cc	068	CSK	AGR	cv	NA	Rekord	Cc068_CSK_AGR_cv_Rekord	biennial	biennial	NA	NA	ERS5276065	ERS5276202	5375920	4737166	10.89	0.34371	3	4					Rekord	NA
Cc	069	GER	CHR	cv	NA	Sprinter	Cc069_GER_CHR_cv_Sprinter	annual	annual	NA	NA	ERS5276066	ERS5276203	5757274	7199916	2.17	0.309717	3	4					Sprinter_Chrestensen	NA
Cc	070	NLD	JKI	cv	NA	Karzo	Cc070_NLD_ JKI_cv_Karzo	annual	annual	4.27697	0.0456055	ERS5276067	ERS5276204	2721494	8250168	2.22	0.336274	3	4					Karzo	NA
Cc	071	HUN	JKI	cv	NA	SZK-1	Cc071_HUN_JKI_cv_SZK-1	annual	annual	4.28463	0.0767069	ERS5276068	ERS5276205	2872638	3009894	1.95	0.359515	3	4					SZK-1	NA
Cc	072	GER	JKI	cv	NA	Sprinter	Cc072_GER_JKI_cv_Sprinter	annual	annual	4.28936	0.0530872	ERS5276069	ERS5276206	2767254	3530066	3.79	0.338041	3	4					Sprinter_JKI	NA
Cc	073	GER	JUN	cv	NA	Ines	Cc073_GER_JUN_cv_Ines	annual	annual	NA	NA	ERS5276070	ERS5276207	3452726	4316676	4.26	0.33838	3	4					Ines	NA
Cc	074	CSK	AGR	bm	NA	SPKW1	Cc074_CSK_AGR_bm_SPKW1	annual	annual	4.22381	0.0231453	ERS5276071	ERS5276208	2355840	10030580	5.24	0.340557	3	4					SPKW1	NA
Cc	075	CSK	AGR	bm	NA	SPK1	Cc075_CSK_AGR_bm_SPK1	biennial	biennial	NA	NA	ERS5276072	ERS5276209	5860220	7541992	3.57	0.31213	3	4					SPK1	NA
Cc	076	AUT	WAG	lr	NA	Waldviertler	Cc076_AUT_WAG_lr_Waldviertler	biennial	biennial	NA	NA	ERS5276073	ERS5276210	3533822	3210118	3.03	0.333778	3	4					Waldviertler	CGN24983
Cc	077	NLD	WAG	cv	NA	Bleija	Cc077_NLD_WAG_cv_Bleija	biennial	biennial	NA	NA	ERS5276074	ERS5276211	3783776	12094006	7.48	0.28807	3	4				1972	Bleija	CGN24985
Cc	078	NLD	WAG	cv	NA	Volhouden	Cc078_NLD_WAG_cv_Volhouden	biennial	biennial	4.34932	0.0578949	ERS5276075	ERS5276212	4893252	2938060	3.02	0.327422	3	4					Volhouden	CGN24986
Cc	079	NLD	WAG	cv	NA	Marka	Cc079_NLD_WAG_cv_Marka	biennial	biennial	NA	NA	ERS5276076	ERS5276213	3372450	11099242	3.96	0.298949	3	4					Marka	CGN24988
Cc	080	NLD	WAG	lr	NA	Oldamsterlandras	Cc080_NLD_WAG_lr_Oldamsterlandras	biennial	biennial	NA	NA	ERS5276077	ERS5276214	4255530	12157050	4.25	0.326257	3	4					Oldamster landras	CGN24990
Cc	081	GER	JKI	cv	NA	Selka	Cc081_GER_JKI_cv_Selka	annual	annual	4.26217	0.0474021	ERS5276078	ERS5276215	3625778	4712422	4.42	0.304593	3	4					Selka	NA
Cc	082	GER	JKI	bm	S4		Cc082_GER_JKI_bm_	annual	annual	NA	NA	ERS5276079	ERS5276216	7064918	6577152	5.27	0.272842	3	0					NA	NA
Cc	083	GER	JKI	bm	S4		Cc083_GER_JKI_bm_	annual	annual	NA	NA	ERS5276080	ERS5276217	6486512	9539538	2.33	0.253346	3	4					NA	NA
Cc	084	GER	JKI	bm	S4		Cc084_GER_JKI_bm_	annual	annual	NA	NA	ERS5276081	ERS5276218	6409766	9157876	2.11	0.289488	3	0					NA	NA
Cc	085	GER	JKI	bm	S4		Cc085_GER_JKI_bm_	annual	annual	NA	NA	ERS5276082	ERS5276219	9318856	9650798	5.4	0.273756	3	4					NA	NA
Cc	086	GER	JKI	bm	S4		Cc086_GER_JKI_bm_	annual	annual	4.28851	0.021943	ERS5276083	ERS5276220	5906110	2714498	2.68	0.29078	3	4					NA	NA
Cc	087	GER	JKI	bm	S4		Cc087_GER_JKI_bm_	annual	annual	4.41134	0.0256338	ERS5276084	ERS5276221	6283638	3894484	3.15	0.283368	3	4					NA	NA
Cc	088	GER	JKI	bm	S4		Cc088_GER_JKI_bm_	annual	annual	NA	NA	ERS5276085	ERS5276222	4881798	7906782	5.73	0.315461	3	4					NA	NA
Cc	089	GER	JKI	bm	S4		Cc089_GER_JKI_bm_	annual	annual	NA	NA	ERS5276086	ERS5276223	6135410	11228490	2.38	0.282231	3	4					NA	NA
Cc	090	GER	JKI	bm	S4		Cc090_GER_JKI_bm_	annual	annual	NA	NA	ERS5276087	ERS5276224	7187572	4716690	9.43	0.290574	3	4					NA	NA
Cc	091	GER	JKI	bm	S4		Cc091_GER_JKI_bm_	annual	annual	NA	NA	ERS5276088	ERS5276225	5178640	12173542	4.01	0.29157	2	4					NA	NA
Cc	092	GER	JKI	bm	S4		Cc092_GER_JKI_bm_	annual	annual	NA	NA	ERS5276089	ERS5276226	3478222	10556312	3.42	0.303813	3	0					NA	NA
Cc	093	GER	JKI	bm	S4		Cc093_GER_JKI_bm_	annual	annual	NA	NA	ERS5276090	ERS5276227	5094926	3695860	5.78	0.289165	3	4					NA	NA
Cc	094	GER	JKI	bm	S4		Cc094_GER_JKI_bm_	annual	annual	NA	NA	ERS5276091	ERS5276228	5001018	3301406	5.33	0.268547	3	4					NA	NA
Cc	095	GER	JKI	bm	S4		Cc095_GER_JKI_bm_	annual	annual	NA	NA	ERS5276092	ERS5276229	5954046	8304478	8.73	0.273327	3	0					NA	NA
Cc	096	GER	JKI	bm	S4		Cc096_GER_JKI_bm_	annual	annual	NA	NA	ERS5276093	ERS5276230	5456906	3892044	10.66	0.258595	3	4					NA	NA
Cc	097	GER	JKI	bm	S4		Cc097_GER_JKI_bm_	annual	annual	NA	NA	ERS5276094	ERS5276231	4484804	4324368	10.55	0.31568	3	4					NA	NA
Cc	098	GER	JKI	bm	S4		Cc098_GER_JKI_bm_	annual	annual	NA	NA	ERS5276095	ERS5276232	5041122	5383018	4.67	0.26225	3	4					NA	NA
Cc	099	GER	JKI	bm	S4		Cc099_GER_JKI_bm_	annual	annual	4.17819	0.0404799	ERS5276096	ERS5276233	5880680	8005366	1.66	0.244694	3	4					NA	NA
Cc	100	GER	JKI	bm	S4		Cc100_GER_JKI_bm_	annual	annual	NA	NA	ERS5276097	ERS5276234	5167244	9718488	4.52	0.241163	3	0					NA	NA
Cc	101	GER	JKI	bm	S4		Cc101_GER_JKI_bm_	annual	annual	4.40904	0.0623805	ERS5276098	ERS5276235	2762682	5188376	4.17	0.269664	3	4					NA	NA
Cc	102	GER	JKI	bm	S4		Cc102_GER_JKI_bm_	annual	annual	NA	NA	ERS5276099	ERS5276236	4203228	5159386	5.32	0.29865	3	4					NA	NA
Cc	103	GER	JKI	bm	S4		Cc103_GER_JKI_bm_	annual	annual	NA	NA	ERS5276100	ERS5276237	4079286	9682852	7.45	0.224653	3	4					NA	NA
Cc	104	GER	JKI	bm	S4		Cc104_GER_JKI_bm_	annual	annual	NA	NA	ERS5276101	ERS5276238	6446066	12418244	3.46	0.273401	3	4					NA	NA
Cc	105	GER	JKI	bm	S5		Cc105_GER_JKI_bm_	annual	annual	4.33619	0.0414321	ERS5276102	ERS5276239	4199694	5392982	3.38	0.228066	2	4					NA	NA
Cc	106	GER	JKI	bm	S5		Cc106_GER_JKI_bm_	annual	annual	4.24716	0.0328758	ERS5276103	ERS5276240	4546082	2804182	2.89	0.28763	3	4					NA	NA
Cc	107	GER	JKI	bm	S5		Cc107_GER_JKI_bm_	annual	annual	4.22136	0.0929033	ERS5276104	ERS5276241	4614848	2646084	4.36	0.252515	2	4					NA	NA
Cc	108	GER	JKI	bm	S5		Cc108_GER_JKI_bm_	annual	annual	NA	NA	ERS5276105	ERS5276242	3223480	3878018	4.28	0.314893	2	4					NA	NA
Cc	109	GER	JKI	bm	S5		Cc109_GER_JKI_bm_	annual	annual	NA	NA	ERS5276106	ERS5276243	4349428	2466754	4.4	0.237024	3	4					NA	NA
Cc	110	GER	JKI	bm	S5		Cc110_GER_JKI_bm_	annual	annual	4.25954	0.0525997	ERS5276107	ERS5276244	5176280	3979608	4.36	0.26439	2	4					NA	NA
Cc	111	GER	JKI	bm	S5		Cc111_GER_JKI_bm_	annual	annual	NA	NA	ERS5276108	ERS5276245	9446808	5622816	14.15	0.261779	3	4					NA	NA
Cc	112	GER	JKI	bm	S5		Cc112_GER_JKI_bm_	annual	annual	4.33343	0.0731187	ERS5276109	ERS5276246	6868786	3122126	9.58	0.319112	2	4					NA	NA
Cc	113	GER	JKI	bm	S4		Cc113_GER_JKI_bm_	annual	annual	NA	NA	ERS5276110	ERS5276247	6060818	5662230	5.11	0.248117	0	4					NA	NA
Cc	114	GER	JKI	bm	S5		Cc114_GER_JKI_bm_	annual	annual	NA	NA	ERS5276111	ERS5276248	4686616	5664614	2.84	0.337585	2	4					NA	NA
Cc	115	GER	JKI	bm	S5		Cc115_GER_JKI_bm_	annual	annual	NA	NA	ERS5276112	ERS5276249	6448218	6002524	2.49	0.303123	2	4					NA	NA
Cc	116	GER	JKI	bm	S5		Cc116_GER_JKI_bm_	annual	annual	NA	NA	ERS5276113	ERS5276250	6069786	8475322	8.86	0.281828	2	4					NA	NA
Cc	117	GER	JKI	bm	S5		Cc117_GER_JKI_bm_	annual	annual	NA	NA	ERS5276114	ERS5276251	4397728	8867942	2.26	0.291349	1	4					NA	NA
Cc	118	GER	JKI	bm	S4		Cc118_GER_JKI_bm_	annual	annual	NA	NA	ERS5276115	ERS5276252	3203306	7998520	5.28	0.248355	0	0					NA	NA
Cc	119	GER	JKI	bm	S4		Cc119_GER_JKI_bm_	annual	annual	NA	NA	ERS5276116	ERS5276253	5281300	7721358	2.36	0.272437	0	0					NA	NA
Cc	120	GER	JKI	bm	S4		Cc120_GER_JKI_bm_	annual	annual	NA	NA	ERS5276117	ERS5276254	3915962	9703228	1.89	0.299313	0	4					NA	NA
Cc	121	GER	JKI	bm	S5		Cc121_GER_JKI_bm_	annual	annual	NA	NA	ERS5276118	ERS5276255	4253348	8175194	4.17	0.29048	0	4					NA	NA
Cc	122	GER	JKI	bm	S5		Cc122_GER_JKI_bm_	annual	annual	NA	NA	ERS5276119	ERS5276256	4887024	7480518	3.41	0.326637	0	4					NA	NA
Cc	123	GER	JKI	bm	S5		Cc123_GER_JKI_bm_	annual	annual	NA	NA	ERS5276120	ERS5276257	6248708	10823948	2.3	0.237393	0	4					NA	NA
Cc	124	GER	JKI	bm	S5		Cc124_GER_JKI_bm_	annual	annual	NA	NA	ERS5276121	ERS5276258	3141690	6269464	1.87	0.326894	0	4					NA	NA
Cc	125	GER	JKI	bm	S5		Cc125_GER_JKI_bm_	annual	annual	NA	NA	ERS5276122	ERS5276259	4397590	10094466	1.92	0.290283	1	4					NA	NA
Cc	126	GER	JKI	bm	S5		Cc126_GER_JKI_bm_	annual	annual	NA	NA	ERS5276123	ERS5276260	5588064	2674740	5.02	0.27375	0	4					NA	NA
Cc	127	CAN	CAN	bm	DH		Cc127_CAN_CAN_bm_	annual	annual	NA	NA	ERS5276124	ERS5276261	5200880	5544626	4.2	0.209321	0	4					DH10	NA
Cc	128	CAN	CAN	bm	DH		Cc128_CAN_CAN_bm_	annual	annual	NA	NA	ERS5276125	ERS5276262	5071478	3964836	3.88	0.23187	0	4					DH31	NA
Cc	129	GER	JUN	bm	S5		Cc129_GER_JUN_bm_	annual	annual	NA	NA	ERS5276126	ERS5276263	3088808	6801470	2.42	0.288852	0	4					NA	NA
Cc	130	GER	JUN	bm	S5		Cc130_GER_JUN_bm_	annual	annual	NA	NA	ERS5276127	ERS5276264	3364006	4913912	2.58	0.222886	0	4					NA	NA
Cc	131	GER	JUN	bm	S5		Cc131_GER_JUN_bm_	annual	annual	NA	NA	ERS5276128	ERS5276265	1834702	8811220	2.08	0.261179	0	4					NA	NA
Cc	132	GER	JUN	bm	S5		Cc132_GER_JUN_bm_	annual	annual	NA	NA	ERS5276129	ERS5276266	3207760	10624340	2.92	0.220633	0	4					NA	NA
Cc	133	GER	JUN	bm	S5		Cc133_GER_JUN_bm_	annual	annual	NA	NA	ERS5276130	ERS5276267	3563548	8503222	5.91	0.262778	0	4					NA	NA
Cc	134	GER	JUN	bm	S5		Cc134_GER_JUN_bm_	annual	annual	NA	NA	ERS5276131	ERS5276268	3943762	10408294	5.94	0.267815	0	4					NA	NA
Cc	135	DNK	NOR	cv	NA	Kami	Cc135_DNK_NOR_cv_Kami	biennial	biennial	NA	NA	ERS5276132	ERS5276269	4332814	4075880	2.08	0.334254	0	4					KAMI	NGB4077
Cc	136	NOR	NOR	cv	NA	Polaris	Cc136_NOR_NOR_cv_Polaris	biennial	biennial	NA	NA	ERS5276133	ERS5276270	2970808	7722320	4.7	0.343236	0	4					POLARIS	NGB4570
Cc	137	ISL	NOR	wd	NA		Cc137_ISL_NOR_wd_	biennial	NA	NA	NA	ERS5276134	ERS5276271	3262006	11872604	4.55	0.306761	0	4					VISI-GISLI SS0601	NGB20109
Cc	138	ISL	NOR	wd	NA		Cc138_ISL_NOR_wd_	biennial	NA	NA	NA	ERS5276135	ERS5276272	2876758	7686588	3.04	0.296817	0	1					VIDEY MG090907	NGB21605
Cc	139	JPN	WAG	wd	NA		Cc139_JPN_WAG_wd_	biennial	NA	NA	NA	ERS5276136	ERS5276273	2469480	2795264	3.29	0.314104	0	4					NA	nr 683 IS 88

## Sheet: explanations
	general explanation	futher explanations	…
species_ID		Cc = Carum carvi
sample_ID
country_ID	country code according to ISO-3166-1 ALPHA-3	country, from which the germ plasm originates (collecting or breeding site)
provider_ID	a code for the germ plasm provider	AGR = Agritec Ltd., Sumperk, Czech Republic	CAN = NRC, Ottawa, Canada	CHR = Chrestensen GmbH, Erfurt, Germany	CRI = CRI, Prague, Czech Republic	IPK = IPK, Gatersleben, Germany	JKI = JKI, Quedlinburg, Germany	JUN = Junghanns GmbH, Aschersleben, Germany	NOR = NordGen, Alnarp, Sweden	PHA = Pharmasaat GmbH, Artern, Germany	USD = USDA, Ames; USA	WAG = CGN, Wageningen, Netherlands
classification_ID	a code for the classification, usually given by the germ plasm provider	bm = breeding material	cv = cultivar	lr = landrace	na = unknown	wd
bm_additional_classification	additional classification of breeding material, if available	S4 = breeding material of the 4th inbred generation	S5 = breeding material of the 5th inbred generation	DH = doubled haploid line
name	name of a cultivar or land variety
total_geno_ID	a combined code of the prior codes	as used for Figure 4
flowering_type	flowering type as observed in a field trial
flowering_type_provided	flowering type or ecotype as provided by the germ plasm provider
genome_size_mean_pg/2C	mean of the genome size in pg/2C measured by flow cytometry for n = 3 per accession
genome_size_se_pg/2C	standard error of the genome size in pg/2C measured by flow cytometry for n = 3 per accession
repository_ID_rep_a	identifier (accession number) used in the repository (ENA) for the first replicate
repository_ID_rep_b	identifier (accession number) used in the repository (ENA) for the second replicate
trimmed_reads_rep_a	reads after trimming for the first replicate
trimmed_reads_rep_b	reads after trimming for the second replicate
missing_values_%	proportion of missing values per accession within the final SNP set of 13,155 SNPs
heterozygosity	proportion of heterozygous loci (missing values excluded)
rep_fieldtrial_2018	number of repetitions in the field trial 2018
rep_fieldtrial_2019	number of repetitions in the field trial 2019
collecting_site_details	details on the collection site provided by the germ plasm provider
collecting_year	year of germ plasm collection
donator	donator of the germ plasm to the gene bank
donation_year	year of the donation to the gene bank
naming1	name given by the germ plasm provider
naming2	(2nd) name given by the germ plasm provider
